# Supplementary material for: Chasing Vibro-Polariton Fingerprints in Infrared and Raman Spectra Using Surface Lattice Resonances on Extended Metasurfaces
Source: J Phys Chem C Nanomater Interfaces. 2022 Apr 18;126(16):7143–51. doi: 10.1021/acs.jpcc.2c00779 (PMC9059191; doi:10.1021/acs.jpcc.2c00779)
Supplement: Supplementary file 2 — jp2c00779_si_002.zip [file jp2c00779_si_002.zip]

Archive with 13 entries (13 files):
- main.tex
- reference.bib
- Rayleigh_anomalies.png
- 380_370_Allspectra.png
- 400_395_390_Allspectra.png
- 420_415_410_Allspectra.png
- Raman4SI.png
- Pmma_offarray.png
- Gold_Background.eps
- Rayleigh_anomalies.eps
- scattering_absortptioncross.png
- scattering_absortptioncross.eps
- abs_sct_efficiency.eps
