# Supplementary material for: Chasing Vibro-Polariton Fingerprints in Infrared and Raman Spectra Using Surface Lattice Resonances on Extended Metasurfaces
Source: J Phys Chem C Nanomater Interfaces. 2022 Apr 18;126(16):7143–51. doi: 10.1021/acs.jpcc.2c00779 (PMC9059191; doi:10.1021/acs.jpcc.2c00779)
Supplement: Supplementary file 2 — jp2c00779_si_002.zip [file jp2c00779_si_002.zip › reference.bib]

@article{Tsuda18,
author = {Shinichiro Tsuda and Shuhei Yamaguchi and Yoshiaki Kanamori and Hiroo Yugami},
journal = {Opt. Express},
number = {6},
pages = {6899--6915},
publisher = {OSA},
title = {Spectral and angular shaping of infrared radiation in a polymer resonator with molecular vibrational modes},
volume = {26},
year = {2018},
}

@article{Mali63,
author = {Irving H. Malitson},
journal = {Appl. Opt.},
number = {11},
pages = {1103--1107},
publisher = {OSA},
title = {A Redetermination of Some Optical Properties of Calcium Fluoride},
volume = {2},
year = {1963},
}
